# Supplementary material for: Chronic TBPH Exposure Drives the Transition from Steatosis to Hepatic Fibrosis via Lipid Droplet Dysregulation in Zebrafish
Source: Biology (Basel). 2026 Mar 13;15(6):463. doi: 10.3390/biology15060463 (PMC13023650; doi:10.3390/biology15060463)
Supplement: Supplementary file 1 [file biology-15-00463-s001.zip]

Archive with 1 entries (1 files):
- biology-4170750-supplementary.pdf
